# Supplementary material for: The cholesterol uptake regulator PCSK9 promotes and is a therapeutic target in APC/KRAS-mutant colorectal cancer
Source: Nat Commun. 2022 Jul 8;13:3971. doi: 10.1038/s41467-022-31663-z (PMC9270407; doi:10.1038/s41467-022-31663-z)
Supplement: Supplementary file 4 — Source Data [file 41467_2022_31663_MOESM4_ESM.zip]

Archive with 2 entries (2 files):
- Source Data.xlsx
- Source Data-uncropped blots and gels.pdf
