# Supplementary material for: The cholesterol uptake regulator PCSK9 promotes and is a therapeutic target in APC/KRAS-mutant colorectal cancer
Source: Nat Commun. 2022 Jul 8;13:3971. doi: 10.1038/s41467-022-31663-z (PMC9270407; doi:10.1038/s41467-022-31663-z)
Supplement: Supplementary file 4 — Source Data [file 41467_2022_31663_MOESM4_ESM.zip › Source Data.xlsx]

## Sheet: Figure 1C
Figure 1C
LDL-fluorescence - FL mean, normalized to 1CT cells
1CT	1CT-K	1CT-A	1CT-AK
0.729102	1.01981	0.737598	0.422715
0.950188	0.692582	0.648131	0.442041
1.16577	0.989512	0.563542	0.330169
1.19095	0.501348	0.481464	0.331902
1.09632	0.611538	0.502805	0.406952
0.86767	0.639676	0.364006	0.232914

## Sheet: Figure 1F
Figure 1F
Main	1CT	1CT	1CT	1CT-K	1CT-K	1CT-K	1CT-A	1CT-A	1CT-A	1CT-AK	1CT-AK	1CT-AK
M	99.9413	99.9288	99.7054	99.6783	99.6787	98.9913	97.0088	96.8862	95.6733	95.1943	95.0277	95.1318
M+1	0	0	0	0	0	0	0	0	0	0	0	0
M+2	0	0	0	0	0	0	0	0	0	0	0	0
M+3	0	0	0	0	0	0	0	0	0	0	0	0
M+4	0.038669	0.037073	0.064838	0.028299	0.033445	0.048535	0.046919	0.063026	0.095642	0.142175	0.143068	0.085549
M+5	0	0	0	0	0	0	0.114608	0.105947	0.271454	0.173693	0.151693	0.233312
M+6	0.02004	0.034108	0.108561	0.011939	0.021833	0.091833	0.216236	0.207652	0.477756	0.326433	0.321436	0.412475
M+7	0	0	0.060343	0.04151	0.045772	0.163201	0.310976	0.308877	0.552338	0.48795	0.501128	0.655284
M+8	0	0	0	0.056808	0.041862	0.170293	0.405315	0.449296	0.646147	0.632468	0.636829	0.655411
M+9	0	0	0	0.095382	0.086802	0.161955	0.466075	0.475651	0.627156	0.727057	0.733533	0.723961
M+10	0	0	0	0.068925	0.064	0.131241	0.444457	0.454924	0.534003	0.738063	0.748214	0.652658
M+11	0	0	0	0.018834	0.009361	0.082197	0.389982	0.407679	0.419676	0.613838	0.684885	0.600633
M+12	0	0	0	0	0.018177	0.055553	0.285684	0.311178	0.273967	0.478837	0.48694	0.410309
M+13	0	0	0	0	0	0	0.190292	0.203913	0.250183	0.299407	0.349083	0.23208
M+14	0	0	0	0	0	0	0.114027	0.105132	0.030578	0.153972	0.191047	0.091193
M+15	0	0	0	0	0	0	0.006684	0.020536	0.147804	0.031781	0.02441	0.115305
Total D2O
1CT	1CT-K	1CT-A	1CT-AK
0.058709	0.321697	2.99125	4.80567
0.071181	0.321252	3.11381	4.97227
0.233742	0.904808	4.3267	4.86817
Total cholesterol
1CT	1CT-K	1CT-A	1CT-AK
1.28254	0.741998	0.943782	1.05872
1.03801	1.08898	1.6055	1.29477
0.679443	0.979184	0.602314	0.890904

## Sheet: Figure 1G
Figure 1G
	Day 0		Day 2		Day 3		Day 5		Day 6
	Mean	SEM	Mean	SEM	Mean	SEM	Mean	SEM	Mean	SEM
1CT	1	0.00700495	3.03283	0.0676768	3.59037	0.0213259	4.79873	0.147314	5.49303	0.0250511
1CT-free	1	0.0217537	2.37641	0.0769525	2.3613	0.0529613	2.93741	0.0358826	3.42004	0.0242024
1CTAK	1	0.0160669	3.16047	0.0742167	4.92664	0.132177	11.2767	0.0787176	13.6172	0.0718497
1CTAK-free	1	0.0187722	2.73828	0.0375888	4.09443	0.0291115	9.75105	0.148343	12.4477	0.0670189

## Sheet: Figure 1H
Figure 1H
	HMG-CoA	GPP	FPP	GGPP
1CT	1.32012	1.03632	0.673449	1.05786
1CT	1.00597	1.03946	1.21131	1.2273
1CT	0.783497	0.92531	1.30194	1.01957
1CT	0.890413	0.998906	0.813298	0.695268
1CT-K	1.19144	0.583891	0.964277	1.25519
1CT-K	1.70335	0.573293	0.832666	1.43035
1CT-K	2.5519	0.830001	0.942728	1.39718
1CT-K	1.68247	0.598486	1.30558	1.09745
1CT-A	1.80726	0.797436	0.856703	1.83203
1CT-A	1.68885	0.79992	1.18718	1.89221
1CT-A	1.91481	0.889249	0.94224	1.93041
1CT-A	1.37113	0.636504	0.8147	1.38168
1CT-AK	1.91742	0.625458	1.16582	1.95011
1CT-AK	2.45695	0.514665	0.684257	1.74852
1CT-AK	1.99592	0.586213	1.12081	1.62114
1CT-AK	2.34003	0.612282	1.91792	1.72042

## Sheet: Figure 1I
Figure 1I
	HMG-CoA	GPP	FPP	GGPP	Lanosterol	Cholesterol
Normal	0.602017	0.911523	1.04966	0.981077	1.24224	0.959692
Normal	1.17248	1.06165	0.799119	1.10468	0.881389	1.01469
Normal	0.921194	0.85848	1.03335	0.962366	0.608674	1.53624
Normal	1.30431	1.16835	1.11787	0.951879	1.2677	0.489387
Tumor	1.14215	1.16487	1.94241	1.66818	1.10029	1.3163
Tumor	1.26863	1.90905	1.38302	1.68554	0.853013	1.37028
Tumor	0.928663	1.17983	1.68145	1.91052	0.815115	0.91287
Tumor	0.978251	1.27822	1.07342	1.23013	0.676112	1.09232

## Sheet: Figure 1J
FC	1CT-K	1CT-A	1CT-AK
DHCR7	1.2385	1.3704	2.7755
DHCR24	0.85	1.6344	2.4716
HMGCS1	1.0193	1.2653	2.533
HMGCR	0.9666	1.2677	1.9616
FDFT1	1.1278	1.5878	2.3262
FDPS	1.0337	1.6027	2.6247
IDI1	1.327	1.6076	2.7454
MVD	1.0504	1.6544	2.4084
MVK	1.0626	2.1528	3.9181
APOD	2.9525	0.7233	0.1125
LRP10	1.1598	0.8535	0.4967
LRP1B	2.9055	0.5907	0.2508
LRPAP1	1.3773	0.7401	0.423
PCSK9	1.0906	4.784	9.1385
SCARF1	0.8881	0.5621	0.3201
ACAT2	0.8459	2.1362	4.3781
BDH2	0.9961	0.7166	0.3714
ACSL5	1.6009	2.9985	2.4487
ACSL6	1.0453	0.3402	0.1775
FASN	1.026	1.3458	2.4987
LIPE	0.8648	3.3508	4.7939

## Sheet: Figure 1K
Figure 1K
	ACAT2	HMGCS1	HMGCR	MVK	PMVK	MVD	IDI1	FDPS	FDFT1	SQLE	DHCR7	DHCR24	PCSK9
1CT	1.23783	1.21814	1.12577	0.981509	1.0549	1.013	0.655642	1.0534	1.0277	0.742415	0.972985	0.987947	1.26481
1CT	0.774629	1.10751	0.863869	1.70203	0.966783	0.993822	0.924721	0.975872	0.97843	1.09449	0.957372	0.977143	0.91435
1CT	0.987536	0.674343	1.01037	0.316458	0.978317	0.99318	1.41964	0.970731	0.993867	1.16309	1.06964	1.03491	0.820836
1CT-K	0.970921	1.35226	1.21758	0.789094	0.902249	1.08527	2.24608	1.14241	1.27688	1.25261	1.12625	1.03312	0.933002
1CT-K	1.28529	1.30862	1.26124	0.407732	1.04845	1.13243	2.55342	1.07021	1.22196	1.5921	1.29453	1.06827	0.980333
1CT-K	1.28303	1.0345	1.40889	1.8015	0.991658	1.12201	2.62066	1.22246	1.35222	1.72792	1.51459	1.07058	1.16222
1CT-A	2.14167	1.81316	2.29088	2.44551	2.02243	2.14772	1.1442	1.71556	1.71688	1.52976	1.67967	2.01894	5.92157
1CT-A	2.03022	0.841643	1.86551	2.0494	1.60164	1.79886	1.96987	1.45926	1.59592	2.04448	1.57596	1.9663	4.9959
1CT-A	2.37733	0.749843	1.9015	2.38086	1.57016	1.8023	2.64753	1.53946	1.63182	2.10006	1.7004	1.92046	4.75868
1CT-AK	4.00074	3.80232	3.26419	5.17734	2.34454	3.07117	6.42545	3.0573	3.45797	2.61283	3.37162	3.98196	11.1558
1CT-AK	4.09514	4.12807	3.20465	4.30583	2.39007	3.09117	6.47375	2.95255	3.62268	3.69798	3.73234	3.88729	10.9373
1CT-AK	4.71277	1.74634	3.11415	7.09081	2.32865	3.44004	7.61627	3.1449	4.01651	4.13098	3.87851	4.28176	11.4923
	ACAT2	HMGCS1	HMGCR	MVK	PMVK	MVD	IDI1	FDPS	FDFT1	SQLE	DHCR7	DHCR24	PCSK9
DLD1	1.10482	0.853354	0.936138	0.499633	0.920796	1.26529	0.992885	1.16367	1.01751	0.951279	0.908132	1.18737	1.01007
DLD1	0.988304	1.03245	1.00333	1.56802	1.05041	0.852324	1.0279	0.794812	0.891954	0.925267	1.19001	0.925158	1.15225
DLD1	0.906873	1.1142	1.06054	0.932349	1.02879	0.882381	0.979216	1.04152	1.09054	1.12345	0.901859	0.887471	0.837673
DKS8	0.694035	0.486549	0.636453	1.06605	0.891488	0.344555	0.764735	0.507689	0.331797	0.946894	0.694625	0.7532	0.246181
DKS8	0.696322	0.598527	0.428725	0.156288	1.1682	0.390341	0.928537	0.54037	0.334105	1.12605	0.68033	0.769026	0.180215
DKS8	0.615342	0.520631	0.741298	0.595542	0.989167	0.442211	0.656575	0.57118	0.363084	1.04339	0.608912	0.953368	0.0979231

## Sheet: Figure 1L
Figure 1L
	Acat2	Hmgcr	Mvk	Pmvk	Mvd	Idi1	Fdps	Fdft1	Sqle	Dhcr24	Pcsk9
shRenilla	1.01819	0.735767	0.977167	1.08191	0.830248	1.07092	1.39525	0.882471	0.83602	0.759802	1.38927
shRenilla	0.618996	0.567677	0.691914	0.8184	0.495919	0.655398	0.613889	0.577617	0.592846	0.806712	0.523609
shRenilla	1.26941	1.37727	1.19473	1.13446	1.50501	1.2537	1.07844	1.32522	1.30767	1.20385	1.02845
shRenilla	1.0934	1.31929	1.13619	0.965233	1.16882	1.01998	0.912429	1.21469	1.26347	1.22964	1.05867
shApc	1.24066	0.969131	0.821797	1.14378	1.62439	0.960103	1.37827	1.45277	0.696232	1.16227	2.17698
shApc	1.46774	0.982251	1.23966	1.21726	1.77229	1.1844	1.33254	1.67798	0.942627	1.44274	3.53302
shApc	1.79816	1.22715	1.36815	1.60602	1.94687	1.29464	1.83084	1.87141	1.05485	1.62367	3.61548
shApc	1.57654	1.30772	1.25886	1.48103	1.7376	1.32053	1.67025	1.74779	1.06789	1.62982	3.80237
shApc-Kras	1.42304	1.29556	1.0571	1.29975	1.70727	1.04366	1.44137	1.67828	0.883603	1.52207	4.78833
shApc-Kras	2.23073	1.45897	1.46125	1.49383	2.19431	1.38248	2.20202	2.06083	1.14126	1.99891	6.64562
shApc-Kras	2.05645	1.38392	1.21455	1.39326	2.20792	1.51398	1.99019	1.92241	1.0962	2.01822	7.3223
shApc-Kras	1.69407	1.5548	1.77732	1.5309	2.18598	1.26637	2.05692	2.49541	1.43325	1.85908	2.85407

## Sheet: Figure 1M
Figure 1M
	Pcsk9	Dhcr24	Mvd	Hmgcr	Fdps	Idi1	Fdft1	Mvk	Hmgcs1	Dhcr7
Colon-N	0.820019	0.54853	1.05285	1.14868	0.954949	0.981738	1.01442	0.99338	1.03067	0.708874
Colon-N	1.38526	0.954837	0.969047	0.872583	0.850089	0.870736	0.918796	0.784996	1.07987	0.633749
Colon-N	0.799407	1.25803	1.06352	0.814368	0.787347	0.982095	0.789522	0.858855	0.883901	0.954513
Colon-N	0.878864	1.29459	1.02331	1.12806	1.49741	1.18041	1.24006	1.47129	1.11113	1.72498
Colon-N	1.11645	0.944015	0.891271	1.03631	0.910207	0.985021	1.0372	0.891479	0.894424	0.977888
Colon-T	2.8489	1.14534	1.46058	1.00427	1.33442	0.948646	1.14488	1.0187	0.612113	0.717162
Colon-T	6.11975	2.13587	2.61378	1.54977	1.37181	1.35911	1.36197	1.26686	1.14221	0.757286
Colon-T	5.07936	3.11465	1.55462	1.42226	1.17444	1.46861	1.17167	1.02493	0.831071	0.766749
Colon-T	4.09289	1.75497	2.2448	1.5836	1.6984	1.52897	1.54904	1.20418	0.971375	0.836848
Colon-T	1.158	0.635094	0.741158	1.50344	1.73097	1.37935	1.28658	0.956594	0.755031	0.425538
Colon-T	2.04277	2.4576	1.41513	1.69496	1.29958	1.20694	1.17337	0.934317	1.00252	0.719327

## Sheet: Figure 2B
Figure 2B (left panel)
1CT-AK	Day 0		Day 1		Day 2		Day 4
	Mean	SEM	Mean	SEM	Mean	SEM	Mean	SEM
siControl	0.999976	0.0117218	1.31894	0.0317548	1.81814	0.0187321	4.27739	0.0795113
siPCSK9-1	1.00001	0.00959404	1.37806	0.0478516	1.68388	0.062111	1.96215	0.0242543
siPCSK9-2	1.00003	0.00591893	1.23748	0.0132639	1.49502	0.0311532	1.83754	0.0112333
Figure 2B (right panel)
	1CT	1CT-K	1CT-A	1CT-AK
siControl	1.05165	0.935351	0.954409	0.981693
siControl	1.04817	0.946355	1.01631	1.03661
siControl	1.01683	1.02613	1.01431	1.03833
siControl	1.02728	1.03164	0.948419	0.919908
siControl	0.978526	1.08116	1.04825	1.02803
siControl	0.877539	0.979367	1.0183	0.995423
siPCSK9	0.877539	1.02889	0.593012	0.487414
siPCSK9	0.839234	1.0784	0.589018	0.492563
siPCSK9	0.881021	0.998624	0.595008	0.518307
siPCSK9	0.780035	1.03164	0.587022	0.468535
siPCSK9	0.752176	1.03439	0.638935	0.471968
siPCSK9	0.804411	0.993122	0.618968	0.46167

[truncated: 46 more sheets: Figure 2C, Figure 2E, Figure 2F, Figure 2G, Figure 2I, Figure 2K, Figure 2L, Figure 2M, Figure 2N, Figure 3A, Figure 3B, Figure 3E, Figure 3F, Figure 3G, Figure 3H, Figure 4A, Figure 5A, Figure 5B, Figure 5C, Figure 5D …]
